# Supplementary material for: No evidence from complementary data sources of a direct glutamatergic projection from the mouse anterior cingulate area to the hippocampal formation
Source: eLife. 2023 Aug 7;12:e77364. doi: 10.7554/eLife.77364 (PMC10425170; doi:10.7554/eLife.77364)
Supplement: Figure 3—source data 1. [file elife-77364-fig3-data1.xlsx]

## Sheet: Sheet1
Study ID	Inj site primary	Secondary	Injection coordinates Coords. (AP,ML,DV,∠)	Inj Volume	Mouse strain	Gender	Tracer type	CA1 - left	CA1 right	CA2 left	CA2 right	CA3left	CA3right	Dgleft	Dgright	Sub left	Sub right	Cig bundle left	CB right	Transgenic notes
139426984	ACAd 67%	ACAv33%	Bregma(0.26, 0.27, 0.8, 0)	0.13	C57BL/6J	M	EGFP	0	0	0	0	0	0.0002	0.0001	0.0002	0.0002	0.0004	0.0366	0.0775
139520203	ACAv 56%	ACAd 39%	Bregma(0.26, 0.25, 1.25, 0)	0.12	C57BL/6J	M	EGFP	0	0	0	0	0	0	0	0.0001	0.0001	0	0.0065	0.0308
112458114	ACAd 67%	ACAv 33%	Bregma(1.1, 0.25, 1, 0)	0.12	C57BL/6J	M	EGFP	0	0	0	0	0	0	0	0	0	0.0001	0.0144	0.0286
Average density								0	0	0	0	0	6.66667e-05	3.33333e-05	0.0001	0.0001	0.000166667	0.0191667	0.0456333
Study ID	Inj site primary	Secondary	Injection coordinates Coords. (AP,ML,DV,∠)	Inj Volume	Mouse strain	Gender	Tracer type	CA1 - left	CA1 right	CA2 left	CA2 right	CA3left	CA3right	Dgleft	Dgright	Sub left	Sub right	Cig bundle left	CB right	Sparse, scattered expression in brain areas including the medulla, pons, and midbrain. Enriched in specific areas within thalamus, layer 6a cortex, and olfactory areas. View transgenic characterization.
299829892	ACAv 74%	ACAd 25%	Bregma(1.1, 0.25, 1.3, 0)	0.12	Syt6-Cre_KI148	M	EGFP	0	0	0	0	0	0	0.0002	0.0002	0	0.0001	0	0.0169
156785529	ACAd 69%	ACAV 29%; 2% prelimbic	Bregma(1.1, 0.25, 1, 0)	0.09	Syt6-Cre_KI148	M	EGFP	0	0	0	0	0	0	0.0001	0.0001	0	0	0	0.0071
125801033	ACAv 95%	fiber tracts 5%	Bregma(0.26, 0.25, 1.25, 0)	0.14	Syt6-Cre_KI148	F	EGFP	0	0.0004	0	0.0004	0	0.0001	0.0003	0.0108	0.0001	0.0039	0.0005	0.0833
126190033	ACAv 97%	fiber tracts 3%	Bregma(0.26, 0.27, 0.8, 0)	0.08	Syt6-Cre_KI148	F	EGFP	0	0	0	0	0	0	0	0	0	0.0004	0.0003	0.04
177783204	ACAd 78%	ACAv -22%	Bregma(0.26, 0.27, 0.6, 0)	0.07	Syt6-Cre_KI148	F	EGFP	0	0	0	0	0	0	0.0001	0.0001	0	0	0	0.0194
Average density								0	8e-05	0	8e-05	0	2e-05	0.00014	0.00224	2e-05	0.00088	0.00016	0.03334
Study ID	Inj site primary	Secondary	Injection coordinates Coords. (AP,ML,DV,∠)	Inj Volume	Mouse strain	Gender	Tracer type	CA1 - left	CA1 right	CA2 left	CA2 right	CA3left	CA3right	Dgleft	Dgright	Sub left	Sub right	Cig bundle left	CB right
478491090	ACAd 64%	27% ACAv; 9% secondary motor	Bregma(0.26, 0.27, 0.8, 0)	0.17	Emx1-IRES-Cre	M	EGFP	0.0001	0	0.0003	0	0.0002	0	0.0001	0.0001	0.0016	0.0001	0.1275	0.054
478376911	ACAd 63%	ACAv 37%	Bregma(0.26, 0.27, 0.8, 0)	0.15	Emx1-IRES-Cre	M	EGFP	0.0002	0.0001	0.0005	0.0005	0.0007	0.0002	0.0001	0	0.0005	0	0.0307	0.0232
584194481	ACAd 61%	ACAv 35%; 4% secondary motor area	Bregma(1.1, -0.25, 1, 0)	0.16	Emx1-IRES-Cre	F	EGFP	0	0	0	0	0	0	0	0	0.0001	0.0001	0.0234	0.0139
501483880	ACAd 73%	ACAv 27%	Bregma(0.26, 0.27, 0.8, 0)	0.06	Emx1-IRES-Cre	M	EGFP	0	0	0	0	0	0	0	0	0.0001	0	0.0051	0.0031
Average density								7.5e-05	2.5e-05	0.0002	0.000125	0.000225	5e-05	5e-05	2.5e-05	0.000575	5e-05	0.046675	0.02355
Study ID	Inj site primary	Secondary	Injection coordinates Coords. (AP,ML,DV,∠)	Inj Volume	Mouse strain	Gender	Tracer type	CA1 - left	CA1 right	CA2 left	CA2 right	CA3left	CA3right	Dgleft	Dgright	Sub left	Sub right	Cig bundle left	CB right
286482701	ACAv 63%	ACAd 36%	Bregma(1.1, 0.25, 1.3, 0)	0.23	Rbp4-Cre_KL100	F	EGFP	0	0	0	0	0	0.0002	0.0001	0.0006	0.003	0.002	0.0861	0.1354
125833030	ACAd 79%	ACAv 16%; 5% secondary motor area	Bregma(0.26, 0.27, 0.8, 0)	0.2	Rbp4-Cre_KL101	M	EGFP	0	0	0.0001	0	0	0.0006	0	0.0001	0.0003	0.0012	0.0378	0.0794
126117554	ACAv 99%	ACAd 1%	Bregma(0.26, 0.25, 1.25, 0)	0.14	Rbp4-Cre_KL102	M	EGFP	0	0	0	0	0	0.0001	0.0001	0.0002	0.0001	0.0005	0	0
Average density								0	0	3.33333e-05	0	0	0.0003	6.66667e-05	0.0003	0.00113333	0.00123333	0.0413	0.0716
Study ID	Inj site primary	Secondary	Injection coordinates Coords. (AP,ML,DV,∠)	Inj Volume	Mouse strain	Gender	Tracer type	CA1 - left	CA1 right	CA2 left	CA2 right	CA3left	CA3right	Dgleft	Dgright	Sub left	Sub right	Cig bundle left	CB right	Enriched in frontal cortex, layer 5 and 6b in other cortical regions, CA1 of hippocampus, subnuclei of the thalamus, and in cerebellar Purkinje cells. Sparse expression in many other areas of the brain, including hindbrain, colliculus and striatum. View transgenic characterization.
287248684	ACAd - 92%	Mos - 8%	Bregma(1.1, 0.25, 0.85, 0)	0.11	Gpr26-Cre_KO250	F	EGFP	0	0.0001	0	0	0	0	0.0002	0.0001	0.0002	0.0012	0.0693	0.1156
265712971	ACAv -99%	ACAd 1%	Bregma(0.26, 0.25, 1.25, 0)	0.13	Gpr26-Cre_KO250	M	EGFP	0	0	0	0	0	0	0.0002	0.0002	0.0004	0.0005	0.0622	0.0902
average density								0	5e-05	0	0	0	0	0.0002	0.00015	0.0003	0.00085	0.0622	0.0902
Study ID	Inj site primary	Secondary	Injection coordinates Coords. (AP,ML,DV,∠)	Inj Volume	Mouse strain	Gender	Tracer type	CA1 - left	CA1 right	CA2 left	CA2 right	CA3left	CA3right	Dgleft	Dgright	Sub left	Sub right	Cig bundle left	CB right
539521918	ACAd -100%		Bregma(0.26, 0.27, 0.8, 0)	0.03	Cux2-IRES-Cre	M	EGFP	0	0	0	0	0	0.0002	0.0004	0.0003	0.0001	0	0.0099	0.0043
183470468	ACAv 94%	ACAd - 5%	Bregma(0.26, 0.25, 1.25, 0)	0.17	Cux2-IRES-Cre	F	EGFP	0	0	0	0.0001	0	0	0.0001	0.0002	0	0	0.0042	0.02
183461297	ACAv 67%	ACAd -33%	Bregma(0.26, 0.27, 0.6, 0)	0.12	Cux2-IRES-Cre	F	EGFP	0	0	0	0	0	0	0.0003	0.0002	0.0001	0.0001	0.0042	0.0129
571823196	Acav -69%	ACAd -31%	Bregma(1.1, -0.25, 1, 0)	0.12	Cux2-IRES-Cre	M	EGFP	0	0	0	0	0	0	0	0	0	0	0.0133	0.0066
averagedensity								0	0	0	2.5e-05	0	5e-05	0.0002	0.000175	5e-05	2.5e-05	0.0079	0.01095
Study ID	Inj site primary	Secondary	Injection coordinates Coords. (AP,ML,DV,∠)	Inj Volume	Mouse strain	Gender	Tracer type	CA1 - left	CA1 right	CA2 left	CA2 right	CA3left	CA3right	Dgleft	Dgright	Sub left	Sub right	Cig bundle left	CB right
265288825	ACAv 83%	ACAd - 17%	Bregma(1.34, 1.5, 0.35, 0) Bregma(1.34, 1.5, 0.75, 0)	0.1	Grp-Cre_KH288	F	EGFP	0	0	0	0	0	0	0.0003	0.0002	0.0002	0.0001	0.0298	0.0316	Enriched in layer 2/3 of frontal cortex. Expression in restricted populations in hippocampus, hypothalamus, thalamus and cerebellum
184213701	ACAv 100%		Bregma(1.1, 0.25, 1.3, 0)	0.04	Grp-Cre_KH288	F	EGFP	0	0	0.0002	0.0003	0.0006	0.0007	0.0002	0.0002	0	0.0001	0.0037	0.0034
265291552	ACAv 100%		Bregma(0.26, 0.25, 1.25, 0)	0.04	Grp-Cre_KH288	F	EGFP	0	0	0	0	0	0	0.0001	0	0.0001	0.0002	0.0073	0.0129
184213701	ACAv 100%		Bregma(1.1, 0.25, 1.3, 0)	0.04	Grp-Cre_KH288	F	EGFP	0	0	0.0002	0.0003	0.0006	0.0007	0.0002	0.0002	0	0.0001	0.0037	0.0034
265291552	ACAv 100%		Bregma(0.26, 0.25, 1.25, 0)	0.04	Grp-Cre_KH2988	F	EGFP	0	0	0	0	0	0	0.0001	0	0.0001	0.0002	0.0073	0.0129
average density								0	0	8e-05	0.00012	0.00024	0.00028	0.00018	0.00012	8e-05	0.00014	0.01036	0.01284
										8e-05	0.00012	0.00024	0.00028	0.00018	0.00012	8e-05	0.00014	0.01036	0.01284
Study ID	Inj site primary	Secondary	Injection coordinates Coords. (AP,ML,DV,∠)	Inj Volume	Mouse strain	Gender	Tracer type	CA1 - left	CA1 right	CA2 left	CA2 right	CA3left	CA3right	Dgleft	Dgright	Sub left	Sub right	Cig bundle left	CB right	Enriched in cortical layer 4 and in restricted populations within cortex, thalamus, and in cerebellum
268038262	ACAv 73%	ACAd 27%	Bregma(0.26, 0.25, 1.25, 0)	0.03	Scnn1a-Tg3-Cre	F	EGFP	0.0001	0.0001	0	0.0004	0.0002	0.0001	0.0005	0.0003	0.0002	0.0001	0	0.0008
278502708	ACAv 77%	ACAd 23%	Bregma(1.1, 0.25, 1.3, 0)	0.02	Scnn1a-Tg3-Cre	F	EGFP	0	0	0	0	0	0	0.0001	0.0001	0	0	0.0001	0.0077
Average density								5e-05	5e-05	0	0.0002	0.0001	5e-05	0.0003	0.0002	0.0001	5e-05	5e-05	0.00425
Study ID	Inj site primary	Secondary	Injection coordinates Coords. (AP,ML,DV,∠)	Inj Volume	Mouse strain	Gender	Tracer type	CA1 - left	CA1 right	CA2 left	CA2 right	CA3left	CA3right	Dgleft	Dgright	Sub left	Sub right	Cig bundle left	CB right
299782983	ACAv -95%	ACAd - 5%	Bregma(1.1, 0.25, 1.3, 0)	0.06	Chrna2-Cre_OE25	M	EGFP	0	0	0	0	0	0	0.0009	0.0006	0	0.0001	0	0.0018
278069982	ACAd 64%	ACAv 36%	Bregma(0.26, 0.27, 0.6, 0)	0.05	Chrna2-Cre_OE26	M	EGFP	0	0	0	0	0.0001	0	0.0009	0.0003	0	0	0.0002	0.0049
278173743	ACAv 61%	ACAd -39%	Bregma(0.26, 0.25, 1.25, 0)	0.05	Chrna2-Cre_OE27	M	EGFP	0	0	0	0	0	0	0.0002	0.0001	0	0	0	0.0037
Average density								0	0	0	0	3.33333e-05	0	0.000666667	0.000333333	0	3.33333e-05	6.66667e-05	0.00346667
Study ID	Inj site primary	Secondary	Injection coordinates Coords. (AP,ML,DV,∠)	Inj Volume	Mouse strain	Gender	Tracer type	CA1 - left	CA1 right	CA2 left	CA2 right	CA3left	CA3right	Dgleft	Dgright	Sub left	Sub right	Cig bundle left	CB right	Cre expression is enriched in layer 5 of cortex and in restricted populations within hippocampal formation.
585911240	ACAv 87%	ACAd-8%; fiber tracts - 5%	Bregma(0.26, 0.25, 1.25, 0)	0.13	Npr3-IRES2-Cre	M	EGFP	0	0	0	0	0	0.0007	0	0.0002	0	0.0003	0.0017	0.0546
592391705	ACAd 92%	Mos 7%	Bregma(0.26, 0.27, 0.6, 0)	0.11	Npr3-IRES2-Cre	M	EGFP	0	0	0	0	0	0.0005	0	0.0001	0	0	0	0.0263
Average density								0	0	0	0	0	0.0006	0	0.00015	0	0.00015	0.00085	0.04045
Study ID	Inj site primary	Secondary	Injection coordinates Coords. (AP,ML,DV,∠)	Inj Volume	Mouse strain	Gender	Tracer type	CA1 - left	CA1 right	CA2 left	CA2 right	CA3left	CA3right	Dgleft	Dgright	Sub left	Sub right	Cig bundle left	CB right
158018630	ACAd - 62%	ACAv - 38%	Bregma(0.25, 0.27, 0.8, 0)	0.24	Gng7-Cre_KH71	M	EGFP	0	0	0	0	0	0.0001	0.0001	0.0003	0.0001	0.0001	0	0.072
Study ID	Inj site primary	Secondary	Injection coordinates Coords. (AP,ML,DV,∠)	Inj Volume	Mouse strain	Gender	Tracer type	CA1 - left	CA1 right	CA2 left	CA2 right	CA3left	CA3right	Dgleft	Dgright	Sub left	Sub right	Cig bundle left	CB right
287600392	ACAv 88%	ACAd 10%	Bregma(0.26, 0.25, 1.25, 0)	0.17	Trib2-F2A-CreERT2	F	EGFP	0	0	0	0		0	0.0001	0.0001	0.0001	0.0001	0.0096	0.0363
Study ID	Inj site primary	Secondary	Injection coordinates Coords. (AP,ML,DV,∠)	Inj Volume	Mouse strain	Gender	Tracer type	CA1 - left	CA1 right	CA2 left	CA2 right	CA3left	CA3right	Dgleft	Dgright	Sub left	Sub right	Cig bundle left	CB right
167512351	ACAd 94%	ACAv -4%; secondary motor area 2%	Bregma(0.26, 0.27, 0.8, 0)	0.15	Gad2-IRES-Cre	F	EGFP	0	0	0	0	0.0001	0	0.0004	0.0002	0.0001	0.0001	0	0.0003
Study ID	Inj site primary	Secondary	Injection coordinates Coords. (AP,ML,DV,∠)	Inj Volume	Mouse strain	Gender	Tracer type	CA1 - left	CA1 right	CA2 left	CA2 right	CA3left	CA3right	Dgleft	Dgright	Sub left	Sub right	Cig bundle left	CB right
287714903	ACAv 97%	ACAd - 3%	Bregma(1.1, 0.25, 1.3, 0)	0.06	Htr2a-Cre_KM207	M	EGFP	0	0	0	0	0	0	0.0003	0.0001	0	0.0002	0.0002	0.001
Study ID	Inj site primary	Secondary	Injection coordinates Coords. (AP,ML,DV,∠)	Inj Volume	Mouse strain	Gender	Tracer type	CA1 - left	CA1 right	CA2 left	CA2 right	CA3left	CA3right	Dgleft	Dgright	Sub left	Sub right	Cig bundle left	CB right
582814018	ACAv - 52%	ACAd - 42%; secondary motor area - 2%; 4% - prelimbic area	Bregma(-3.16, -4.3, 2.7, 0)	0.17	Glt25d2-Cre_NF107	M	EGFP	0	0	0	0	0.0001	0	0.0001	0	0	0	0.0099	0.0084
Study ID	Inj site primary	Secondary	Injection coordinates Coords. (AP,ML,DV,∠)	Inj Volume	Mouse strain	Gender	Tracer type	CA1 - left	CA1 right	CA2 left	CA2 right	CA3left	CA3right	Dgleft	Dgright	Sub left	Sub right	Cig bundle left	CB right
171275617	ACAd 91%	Mos 9%	Bregma(0.26, 0.27, 0.8, 0)	0.1	A930038C07Rik-Tg1-Cre	F	EGFP	0	0	0	0	0	0.0001	0.0001	0.0002	0	0.0001	0.0006	0.0084	Widespread expression of reporter gene throughout the brain. Enriched in restricted populations within the olfactory areas, piriform cortex, hippocampus, and cerebellum. Adult Cre expression observed in restricted populations of striatum, layer 5 neocortex, hypothalamus, pons and medulla. This is different from the A930038C07Rik gene itself which is specifically expressed in layer 1
298797288	ACAv 75%	ACAd 25%	Bregma(1.1, 0.25, 1.3, 0)	0.04	A930038C07Rik-Tg1-Cre	M	EGFP	0	0	0	0	0	0	0.0001	0	0	0	0	0.0005
159319654	ACAv 73%	ACAd 27%	Bregma(0.26, 0.25, 1.25, 0)	0.05	A930038C07Rik-Tg1-Cre	F	EGFP	0	0	0	0	0	0	0.0001	0.0001	0.0001	0.0001	0.0002	0.0103
Average density								0	0	0	0	0	3.33333e-05	0.0001	0.0001	3.33333e-05	6.66667e-05	0.000266667	0.0064
Study ID	Inj site primary	Secondary	Injection coordinates Coords. (AP,ML,DV,∠)	Inj Volume	Mouse strain	Gender	Tracer type	CA1 - left	CA1 right	CA2 left	CA2 right	CA3left	CA3right	Dgleft	Dgright	Sub left	Sub right	Cig bundle left	CB right
175719341	ACAd 87%	ACAv 7% Mos &%	Bregma(0.26, 0.27, 0.8, 0)	0.02	Calb2-IRES-Cre	M	EGFP	0	0	0	0	0	0	0.0001	0.0001	0	0.0001	0	0.0001	Enriched in restricted populations within the olfactory areas, layer 2/3 and 4 of neocortex, cortical subplate (amygdala), hypothalamus, thalamus, hippocampus, pons, medulla, and cerebellum.
Study ID	Inj site primary	Secondary	Injection coordinates Coords. (AP,ML,DV,∠)	Inj Volume	Mouse strain	Gender	Tracer type	CA1 - left	CA1 right	CA2 left	CA2 right	CA3left	CA3right	Dgleft	Dgright	Sub left	Sub right	Cig bundle left	CB right
301179679	ACAv 90%	ACAd 6%; Mos 4%	Bregma(1.1, 0.25, 1.3, 0)	0.03	Efr3a-Cre_NO108	F	EGFP	0	0	0	0	0	0	0.0002	0.0001	0	0	0	0.0012	Enriched in cortical layers 5 and 6a. Also enriched in restricted populations in the cortical subplate, thalamus, hypothalamus, medulla, pons, and cerebellum. Widespread, scattered expression in striatum and midbrain
267705378	ACAd 100%		Bregma(0.26, 0.27, 0.6, 0)	0.04	Efr3a-Cre_NO108	F	EGFP	0	0	0	0	0	0	0.0002	0.0001	0	0	0	0.0041
277908168	ACAD 96%	Mos 4	Bregma(1.1, 0.25, 0.85, 0)	0.007	Efr3a-Cre_NO108	F	EGFP	0	0	0	0	0	0.0001	0.0001	0.0001	0	0	0	0.0043
267749107	ACAv 91%	ACAd 9%	Bregma(0.26, 0.25, 1.25, 0)	0.03	Efr3a-Cre_NO108	M	EGFP	0	0	0	0	0	0	0	0	0	0	0	0.0015
Average density								0	0	0	0	0	2.5e-05	0.000125	7.5e-05	0	0	0	0.002775
Study ID	Inj site primary	Secondary	Injection coordinates Coords. (AP,ML,DV,∠)	Inj Volume	Mouse strain	Gender	Tracer type	CA1 - left	CA1 right	CA2 left	CA2 right	CA3left	CA3right	Dgleft	Dgright	Sub left	Sub right	Cig bundle left	CB right	Enriched in neocortical layer 5, and restricted populations within the cerebellum, thalamus, hippocampus, piriform cortex, and cortical subplate (amygdala)
156742543	ACAd 69%	ACAv 31%	Bregma(0.26, 0.27, 0.8, 0)	0.14	Erbb4-T2A-CreERT2	M	EGFP	0	0	0	0	0	0	0.0001	0.0001	0	0	0	0
Study ID	Inj site primary	Secondary	Injection coordinates Coords. (AP,ML,DV,∠)	Inj Volume	Mouse strain	Gender	Tracer type	CA1 - left	CA1 right	CA2 left	CA2 right	CA3left	CA3right	Dgleft	Dgright	Sub left	Sub right	Cig bundle left	CB right
114475228	ACAv 88%	ACAd 6%; Mos 5%	Bregma(0.26, 0.25, 1.25, 0)	0.18	Etv1-CreERT2	M	EGFP	0	0	0	0	0	0.0001	0	0.0001	0	0	0.0015	0.0129
Study ID	Inj site primary	Secondary	Injection coordinates Coords. (AP,ML,DV,∠)	Inj Volume	Mouse strain	Gender	Tracer type	CA1 - left	CA1 right	CA2 left	CA2 right	CA3left	CA3right	Dgleft	Dgright	Sub left	Sub right	Cig bundle left	CB right	Expressed in restricted and/or sparse populations within the cerebellum, medulla, pons, midbrain, cortex, hippocampus, thalamus, and striatum
168401109	ACAv 50%	ACAD 50%	Bregma(0.26, 0.27, 0.8, 0)	0.19	Pvalb-IRES-Cre	M	EGFP	0	0	0	0	0	0	0.0001	0.0001	0	0	0	0.0001
Study ID	Inj site primary	Secondary	Injection coordinates Coords. (AP,ML,DV,∠)	Inj Volume	Mouse strain	Gender	Tracer type	CA1 - left	CA1 right	CA2 left	CA2 right	CA3left	CA3right	Dgleft	Dgright	Sub left	Sub right	Cig bundle left	CB right
303783015	ACAv 91%	ACAd 6% 1% mos; 1% fiber tracts	Bregma(0.26, 0.25, 1.25, 0)	0.18	Rasgrf2-T2A-dCre	F	EGFP	0	0	0	0	0	0	0.0001	0.0001	0	0	0.0002	0.0056	Scattered expression throughout the cortex with enriched expression in layers 2/3. Scattered expression in striatum, amygdala and hypothalamus. Enriched expression in the ventromedial hypothalamic nucleus and the paraventricular nucleus of the thalamus.
